# Supplementary material for: A new species of the carpenter bee genus Xylocopa from the Sarawat Mountains in southwestern Saudi Arabia (Hymenoptera, Apidae)
Source: Zookeys. 2017 Nov 23;(716):29–41. doi: 10.3897/zookeys.716.21150 (PMC5740427; doi:10.3897/zookeys.716.21150)
Supplement: XML Treatment for Xylocopa (Koptortosoma) sarawatica [file zookeys.716.21150-treatment1.xml]

<!DOCTYPE tp:taxon-treatment
  PUBLIC "-//TaxonX//DTD Taxonomic Treatment Publishing DTD v0 20100105//EN" "tax-treatment-NSO.dtd">
<tp:taxon-treatment xmlns:tp="http://www.plazi.org/taxpub"><tp:treatment-meta><kwd-group><label>Taxon classification</label><kwd><named-content xmlns:xlink="http://www.w3.org/1999/xlink" content-type="kingdom">Animalia</named-content></kwd><kwd><named-content xmlns:xlink="http://www.w3.org/1999/xlink" content-type="order">Hymenoptera</named-content></kwd><kwd><named-content xmlns:xlink="http://www.w3.org/1999/xlink" content-type="family">Apidae</named-content></kwd></kwd-group><mixed-citation publication-type="journal"><person-group><name><surname>Engel</surname><given-names>Michael S.</given-names></name><name><surname>Alqarni</surname><given-names>Abdulaziz S.</given-names></name><name><surname>Shebl</surname><given-names>Mohamed A.</given-names></name><name><surname>Iqbal</surname><given-names>Javaid</given-names></name><name><surname>Hinojosa-Díaz</surname><given-names>Ismael A.</given-names></name></person-group><article-title>A new species of the carpenter bee genus <italic><tp:taxon-name><tp:taxon-name-part taxon-name-part-type="genus" reg="Xylocopa">Xylocopa</tp:taxon-name-part></tp:taxon-name></italic> from the Sarawat Mountains in southwestern Saudi Arabia (<tp:taxon-name><tp:taxon-name-part taxon-name-part-type="order">Hymenoptera</tp:taxon-name-part></tp:taxon-name>, <tp:taxon-name><tp:taxon-name-part taxon-name-part-type="family">Apidae</tp:taxon-name-part></tp:taxon-name>)</article-title><source>Zookeys</source><day>23</day><month>11</month><year>2017</year><volume>2017</volume><issue>716</issue><fpage>29</fpage><lpage>41</lpage><pub-id pub-id-type="doi">10.3897/zookeys.716.21150</pub-id></mixed-citation></tp:treatment-meta><tp:nomenclature><tp:taxon-name>
                <tp:taxon-name-part taxon-name-part-type="genus" reg="Xylocopa">Xylocopa</tp:taxon-name-part> (<tp:taxon-name-part taxon-name-part-type="subgenus" reg="Koptortosoma">Koptortosoma</tp:taxon-name-part>) <tp:taxon-name-part taxon-name-part-type="species" reg="sarawatica">sarawatica</tp:taxon-name-part><object-id xmlns:xlink="http://www.w3.org/1999/xlink" content-type="zoobank" xlink:type="simple">http://zoobank.org/E5684338-7F59-4100-952B-641B9E1A37E7</object-id></tp:taxon-name><tp:taxon-authority>Engel</tp:taxon-authority><tp:taxon-status xmlns:xlink="http://www.w3.org/1999/xlink" xlink:type="simple">sp. n.</tp:taxon-status><xref ref-type="fig" rid="F1">Figs 1–3</xref><xref ref-type="fig" rid="F2">, 4–7</xref><xref ref-type="fig" rid="F3">, 8–10</xref></tp:nomenclature><tp:treatment-sec sec-type="diagnosis" id="SECID0E4KAC"><title>Diagnosis.</title><p>The new species most closely resembles the more widespread <italic><tp:taxon-name><tp:taxon-name-part taxon-name-part-type="genus" reg="Xylocopa">X.</tp:taxon-name-part> <tp:taxon-name-part taxon-name-part-type="species" reg="pubescens">pubescens</tp:taxon-name-part></tp:taxon-name></italic>, albeit at about three-quarters of the body size or less (<italic>vide</italic> Key, <italic>infra</italic>). Aside from size, <italic><tp:taxon-name><tp:taxon-name-part taxon-name-part-type="genus" reg="Xylocopa">X.</tp:taxon-name-part> <tp:taxon-name-part taxon-name-part-type="species" reg="sarawatica">sarawatica</tp:taxon-name-part></tp:taxon-name></italic> can be most easily distinguished in females by the entirely black or dark fuscous facial setae (versus white to off-white setae intermixed with black setae in <italic><tp:taxon-name><tp:taxon-name-part taxon-name-part-type="genus" reg="Xylocopa">X.</tp:taxon-name-part> <tp:taxon-name-part taxon-name-part-type="species" reg="pubescens">pubescens</tp:taxon-name-part></tp:taxon-name></italic>) and the presence of yellow setae on the metanotum (entirely black to dark fuscous in <italic><tp:taxon-name><tp:taxon-name-part taxon-name-part-type="genus" reg="Xylocopa">X.</tp:taxon-name-part> <tp:taxon-name-part taxon-name-part-type="species" reg="pubescens">pubescens</tp:taxon-name-part></tp:taxon-name></italic>). Males can be recognized by the presence of yellow maculation along the apical margin of the clypeus and on the procoxal spine (absent in <italic><tp:taxon-name><tp:taxon-name-part taxon-name-part-type="genus" reg="Xylocopa">X.</tp:taxon-name-part> <tp:taxon-name-part taxon-name-part-type="species" reg="pubescens">pubescens</tp:taxon-name-part></tp:taxon-name></italic>), the entirely black or dark fuscous setae of the basitarsi (some white to yellow setae present in <italic><tp:taxon-name><tp:taxon-name-part taxon-name-part-type="genus" reg="Xylocopa">X.</tp:taxon-name-part> <tp:taxon-name-part taxon-name-part-type="species" reg="pubescens">pubescens</tp:taxon-name-part></tp:taxon-name></italic>), and in the form of the male terminalia (<italic>cf.</italic> Figs <xref ref-type="fig" rid="F2">4–7</xref> with those from <xref ref-type="bibr" rid="B8">Hannan et al. 2012</xref>: their figures 7–11, listed as <italic><tp:taxon-name><tp:taxon-name-part taxon-name-part-type="genus" reg="Xylocopa">X.</tp:taxon-name-part> <tp:taxon-name-part taxon-name-part-type="species" reg="aestuans">aestuans</tp:taxon-name-part></tp:taxon-name></italic> but actually <italic><tp:taxon-name><tp:taxon-name-part taxon-name-part-type="genus" reg="Xylocopa">X.</tp:taxon-name-part> <tp:taxon-name-part taxon-name-part-type="species" reg="pubescens">pubescens</tp:taxon-name-part></tp:taxon-name></italic>). In particular, the paramedial lobes of the eighth metasomal sternum are more widely spaced and broader, much broader than the spiculum (Fig. <xref ref-type="fig" rid="F2">4</xref>) (together scarcely broader than spiculum in <italic><tp:taxon-name><tp:taxon-name-part taxon-name-part-type="genus" reg="Xylocopa">X.</tp:taxon-name-part> <tp:taxon-name-part taxon-name-part-type="species" reg="pubescens">pubescens</tp:taxon-name-part></tp:taxon-name></italic>: fig. 11 in <xref ref-type="bibr" rid="B8">Hannan et al. 2012</xref>), the genital capsule is broader anteriorly (Figs <xref ref-type="fig" rid="F2">6</xref>, <xref ref-type="fig" rid="F2">7</xref>) (anteriorly narrowed in <italic><tp:taxon-name><tp:taxon-name-part taxon-name-part-type="genus" reg="Xylocopa">X.</tp:taxon-name-part> <tp:taxon-name-part taxon-name-part-type="species" reg="pubescens">pubescens</tp:taxon-name-part></tp:taxon-name></italic>: figs 7, 9 in <xref ref-type="bibr" rid="B8">Hannan et al. 2012</xref>), the medial dorsal margins of the gonocoxae meet along approximately the basal one-half of length before diverging to the broad mediodorsal lobes (Fig. <xref ref-type="fig" rid="F2">7</xref>) (margins meet along approximately basal one-quarter to one-third of length in <italic><tp:taxon-name><tp:taxon-name-part taxon-name-part-type="genus" reg="Xylocopa">X.</tp:taxon-name-part> <tp:taxon-name-part taxon-name-part-type="species" reg="pubescens">pubescens</tp:taxon-name-part></tp:taxon-name></italic>: fig. 7 in <xref ref-type="bibr" rid="B8">Hannan et al. 2012</xref>); the gonostylar apex is much broader (Figs <xref ref-type="fig" rid="F2">6</xref>, <xref ref-type="fig" rid="F2">7</xref>) (more slender in <italic><tp:taxon-name><tp:taxon-name-part taxon-name-part-type="genus" reg="Xylocopa">X.</tp:taxon-name-part> <tp:taxon-name-part taxon-name-part-type="species" reg="pubescens">pubescens</tp:taxon-name-part></tp:taxon-name></italic>: figs 7, 9 in <xref ref-type="bibr" rid="B8">Hannan et al. 2012</xref>); and the penis valves are widened apically at point of arching ventrally before tapering to acute apex (Fig. <xref ref-type="fig" rid="F2">6</xref>) (penis valves uniformly slender along apical portion of length at same point in <italic><tp:taxon-name><tp:taxon-name-part taxon-name-part-type="genus" reg="Xylocopa">X.</tp:taxon-name-part> <tp:taxon-name-part taxon-name-part-type="species" reg="pubescens">pubescens</tp:taxon-name-part></tp:taxon-name></italic>: fig. 9 in <xref ref-type="bibr" rid="B8">Hannan et al. 2012</xref>).</p><fig id="F1" position="float" orientation="portrait"><label>Figures 1–3.</label><caption><p>Male of <tp:taxon-name><tp:taxon-name-part taxon-name-part-type="genus" reg="Xylocopa">Xylocopa</tp:taxon-name-part> (<tp:taxon-name-part taxon-name-part-type="subgenus" reg="Koptortosoma">Koptortosoma</tp:taxon-name-part>) <tp:taxon-name-part taxon-name-part-type="species" reg="sarawatica">sarawatica</tp:taxon-name-part></tp:taxon-name> Engel, sp. n., from southern Saudi Arabia. <bold>1</bold> Dorsal habitus <bold>2</bold> Facial view <bold>3</bold> Lateral habitus.</p></caption><graphic xmlns:xlink="http://www.w3.org/1999/xlink" xlink:href="zookeys-716-029-g001.jpg" position="float" orientation="portrait" xlink:type="simple" id="oo_170098.jpg"/></fig></tp:treatment-sec><tp:treatment-sec sec-type="description" id="SECID0ESCAE"><title>Description.</title><p>♂: Total body length 14.9 mm; forewing length (excluding tegula) 11.7 mm. Head broader than long; head length (vertex to clypeal apical margin in facial view) 2.7 mm, maximum width 4.2 mm. Compound eyes slightly more convergent below than above, with inner orbit weakly concave; inner orbital margin well separated from antennal torulus; upper interorbital distance 2.2 mm, lower interorbital distance 1.9 mm, maximum interorbital distance 2.4 mm; compound eye length 2.5 mm. Ocelli situated high on face, posterior tangent of ocelli at about upper orbital tangent; ocellocular distance approximately twice diameter of median ocellus; interocellar distance approximately 2.5 times diameter of median ocellus; ocelloccipital distance approximately 1.5 times diameter of median ocellus. Scape long, length 1.3 mm, exceeding upper compound eye tangent; first flagellomere elongate, longer than combined lengths of second and third flagellomeres; antennal toruli separated from clypeus by slightly less than torular diameter. Clypeus flat, without median ridge or line, longer than frons, with dorsolateral margins raised above bordering paraocular areas; paraocular areas without sulci, carinae, or depressions. Labrum transverse, with apical margin medially concave, surface with rounded, transverse ridge at midlength and short mediolongitudinal ridge from base to transverse ridge. Mandible bidentate, without internal tooth; malar area linear. Intertegular distance 4.2 mm; apical margin of mesoscutellum sharply angled, sharp angle separating dorsal surface from obliquely ventral subvertical surface, in profile projecting over metanotum and strongly declivitous propodeum as a short, thin flange; metanotum subhorizontal; propodeum entirely declivitous, triangular area of propodeum absent. Forewing with basal vein confluent with 1cu-a; three submarginal cells; 1Rs+M with minute veinal stub extending into first submarginal cell at about midlength; 2Rs elongate, apically arched, giving second submarginal cell an elongate posterobasal extension; 1rs-m comparatively straight, slightly distad 1m-cu; 2rs-m broadly arched, greatly distad 2m-cu; 2m-cu entering third submarginal cell at approximately apical third of cell length. Procoxal spine short; apex of metabasitibial plate acute, situated slightly before metatibial midlength, its anterior margin short and posterior border extending as a carina for some distance basally. Metasoma with dorsal-facing and anterior-facing surfaces of tergum I abruptly and with an angular separation; vertical fold of tergum I with foveate depression; apical margin of sternum I entire and medially pointed (not emarginate or concave); sternum V with broad, medial lobe along apical margin; male hidden sterna and genital capsule as in Figures <xref ref-type="fig" rid="F2">4–7</xref>.</p><fig id="F2" position="float" orientation="portrait"><label>Figures 4–7.</label><caption><p>Male terminalia of <tp:taxon-name><tp:taxon-name-part taxon-name-part-type="genus" reg="Xylocopa">Xylocopa</tp:taxon-name-part> (<tp:taxon-name-part taxon-name-part-type="subgenus" reg="Koptortosoma">Koptortosoma</tp:taxon-name-part>) <tp:taxon-name-part taxon-name-part-type="species" reg="sarawatica">sarawatica</tp:taxon-name-part></tp:taxon-name> Engel, sp. n. <bold>4</bold> Metasomal sterna VII+VIII <bold>5</bold> Genital capsule in profile <bold>6</bold> Genital capsule in ventral view <bold>7</bold> Genital capsule in dorsal view.</p></caption><graphic xmlns:xlink="http://www.w3.org/1999/xlink" xlink:href="zookeys-716-029-g002.jpg" position="float" orientation="portrait" xlink:type="simple" id="oo_170099.jpg"/></fig><fig id="F3" position="float" orientation="portrait"><label>Figures 8–10.</label><caption><p>Female of <tp:taxon-name><tp:taxon-name-part taxon-name-part-type="genus" reg="Xylocopa">Xylocopa</tp:taxon-name-part> (<tp:taxon-name-part taxon-name-part-type="subgenus" reg="Koptortosoma">Koptortosoma</tp:taxon-name-part>) <tp:taxon-name-part taxon-name-part-type="species" reg="sarawatica">sarawatica</tp:taxon-name-part></tp:taxon-name> Engel, sp. n. <bold>8</bold> Dorsal habitus <bold>9</bold> Facial view <bold>10</bold> Lateral habitus.</p></caption><graphic xmlns:xlink="http://www.w3.org/1999/xlink" xlink:href="zookeys-716-029-g003.jpg" position="float" orientation="portrait" xlink:type="simple" id="oo_170100.jpg"/></fig><p>Integument black or dark brown throughout without metallic highlights, except yellow on following surfaces: small spot at extreme base of mandible, four narrow streaks along apical margin of clypeus, underside of scape along its length, and procoxal spine. Ventral surface of flagellum, excluding first flagellomere, lighter reddish brown; mouthparts dark brown to black; apical tarsomeres and pretarsal claws reddish brown. Wing membranes infuscate and apically papillate, with exceedingly faint violaceous highlights anteriorly; veins dark brown.</p><p>Clypeus with coarse, small punctures separated by less than a puncture width, slightly more widely spaced in small area centrally, integument between dull and microscopically imbricate, without impunctate medial line or ridge; punctures of face as on clypeus except largely contiguous, impunctate around frontal line and ocelli; ocellocular area with punctures separated by less than a puncture width, integument between dull and imbricate; punctures posterior to ocelli similar to those of ocellocular area; vertex with punctures separated by less than a puncture width; punctures of gena largely separated by less than a puncture except in some areas separated by up to a puncture width, integument between punctures imbricate. Mesoscutum and mesoscutellum with small, nearly contiguous punctures at base of setae, impunctate on central disc of mesoscutum, surface polished, integument between setigerous punctures apparently faintly imbricate; tegula largely impunctate and shining; punctures of pleura small and coarse, separated by a puncture width or less, becoming slightly more widely spaced ventrally; metanotum imbricate and largely impunctate except faint punctures <!--PageBreak-->at bases of setae; propodeum with setigerous punctures separated by a puncture width or slightly more, integument between punctures imbricate. Metasomal tergum I with small punctures separated by a puncture width or more, integument between punctures dull and imbricate, punctures becoming progressively more densely packed laterally; punctures centrally on terga II–III similar to those on tergum I except slightly more closely spaced, particularly so apically on tergum III; punctures centrally on terga IV–V less well defined and denser than those on discs of preceding terga; punctures centrally on tergum VI similar to preceding terga except even more poorly defined and shallow; sterna with setigerous punctures widely spaced in basal halves, becoming more closely spaced apically and laterally on each sternum.</p><!--PageBreak--><p>Pubescence generally yellow on face and upper surfaces, intermingled with dark fuscous to black setae and some areas of white as noted; dark fuscous to black setae dominant on lower surfaces. Face with darker, branched setae erect to suberect dominant on clypeus, lower paraocular areas, and lower face, intermingled with long, branched, erect to suberect yellow setae, such yellow setae becoming more numerous in upper half of face, with short, branched, appressed to subappressed setae present along upper ocular borders, ocellocular area, vertex, and gena; vertex with erect, simple, black setae intermingled among other setal types; gena with long, yellow setae similar to those on face dominating, blending to longer, dark fuscous to black setae ventrally and on postgena. Setae on mesosomal dorsum, including tegula, long, branched, yellow, and densely covering integument except centrally on disc of mesoscutum and on undersurface of projecting mesoscutellum; setae on upper portion of pleura and upper border of propodeal lateral surface yellow, blending ventrally to fuscous setae, all such setae erect, long, and branched; setae on posterior surface of propodeum largely, erect, long, branched, and white, more sparsely distributed than on pleura. Legs with predominantly black setae except intermixed with yellow setae on outer anterior surfaces of tibiae, particularly basally; posterior setae of pro- and mesotibiae and pro- and mesobasitarsi extremely elongate, those of basitarsi nearly as long as basitarsi; metabasitarsus with greatly elongate setae albeit distributed more regularly on anterior and posterior surfaces. Metasomal terga I and II with predominantly moderately long, suberect to erect, yellow setae with few or no branches, such setae becoming white at extreme lateral margins except on tergum II where such white and yellow setae are intermixed with some long, suberect, black setae, particularly posterolaterally; long yellow setae of tergum II gradually sparser toward apex and replaced by shorter, subappressed, stouter, simple, yellow setae; terga III–V with such short, appressed to subappressed, stout, simple, yellow setae predominant except laterally with long, black or white, simple, setae; tergum VI with short, subappressed, yellow setae dominant over basal half then gradually replaced by longer, suberect, white or black, setae in apical half, black setae particularly elongate apicolaterally; sterna with largely suberect, simple, white setae; sternum IV with white setae replaced apically by subappressed to suberect, simple, black setae; sternum V with black, subappressed to suberect, simple setae although a few with minute branches, such setae of moderate length over disc and greatly elongate and more erect apicolaterally.</p><p>♀: Total body length 14.8–17.0 mm; forewing length (excluding tegula) 11.7–12.6 mm. Head broader than long; head length (vertex to clypeal apical margin in facial view) 3.3–3.7 mm, maximum width 4.6–5.2 mm. Compound eyes slightly more convergent below than above, with inner orbit weakly concave; inner orbital margin well separated from antennal torulus; upper interorbital distance 2.6–2.9 mm, lower interorbital distance 2.2–2.5 mm, maximum interorbital distance 2.8–3.2 mm; compound eye length 2.9–3.3 mm. Ocelli situated high on face, posterior tangent of ocelli at about upper orbital tangent; ocellocular distance approximately 2.5 times diameter of median ocellus; interocellar distance approximately 2.5 times diameter of median ocellus; ocelloccipital distance approximately twice diameter of median ocellus. Scape long, length 1.5–1.7 mm, exceeding upper compound eye tangent; first flagellomere elongate, longer <!--PageBreak-->than combined lengths of second and third flagellomeres; antennal toruli separated from clypeus by slightly less than torular diameter. Clypeus flat, without median ridge or line, longer than frons, with dorsolateral margins raised above bordering paraocular areas; paraocular areas without sulci, carinae, or depressions. Labrum transverse, with four blunt tubercles medially. Maxillary palpus pentamerous (as in <tp:taxon-name><tp:taxon-name-part taxon-name-part-type="genus" reg="Xylocopa">X.</tp:taxon-name-part> <tp:taxon-name-part taxon-name-part-type="species" reg="pubescens">pubescens</tp:taxon-name-part></tp:taxon-name>, and contrary to many <tp:taxon-name><tp:taxon-name-part taxon-name-part-type="genus" reg="Koptortosoma">Koptortosoma</tp:taxon-name-part></tp:taxon-name> <italic>s.str.</italic>). Mandible bidentate, without internal tooth; malar area linear. Intertegular distance 4.5–4.9 mm; apical margin of mesoscutellum sharply angled, sharp angle separating dorsal surface from obliquely ventral subvertical surface, in profile projecting over metanotum and strongly declivitous propodeum as a short, thin flange; metanotum subhorizontal; propodeum entirely declivitous, triangular area of propodeum absent. Apex of metabasitibial plate acute, situated slightly beyond metatibial midlength, its anterior margin short and posterior border extending as a carina for some distance basally. Metasoma with dorsal-facing and anterior-facing surfaces of tergum I abruptly and angulately separated; vertical fold of tergum I with foveate depression; terga II–VI lacking graduli; pygidial spine narrow, parallel-sided, unarmed; apical margin of sternum I entire and medially pointed (not emarginate or concave); sternal margins unmodified, straight.</p><!--PageBreak--><p>Integument black or dark brown throughout, without yellow maculation or metallic highlights. Wing membranes infuscate, with exceedingly faint violaceous highlights anteriorly; veins dark brown.</p><p>Clypeus with coarse, small punctures separated by much less than a puncture width, slightly more widely spaced in small area centrally, integument between dull and microscopically imbricate, without impunctate medial line or ridge; punctures of face as on clypeus except largely contiguous, impunctate around frontal line and ocelli; ocellocular area with punctures separated by a puncture width or frequently less, integument between dull and imbricate; punctures posterior to ocelli similar to those of ocellocular area; vertex with punctures separated by less than a puncture width; punctures of gena largely separated by less than a puncture width except in some small places separated by up to a puncture width, integument between punctures imbricate. Mesoscutum and mesoscutellum with small punctures at base of setae, impunctate on central disc of mesoscutum, surface polished, integument between setigerous punctures apparently faintly imbricate; tegula largely impunctate and shining, with some punctures anteriorly; punctures of pleura small and coarse, separated by a puncture width or less, becoming slightly more widely spaced ventrally; metanotum imbricate and largely impunctate except faint punctures at bases of setae; propodeum with setigerous punctures separated by a puncture width or slightly more, integument between punctures imbricate. Metasomal tergum I with small punctures separated by a puncture width or more, integument between punctures dull and imbricate, punctures becoming progressively more densely packed laterally until nearly contiguous; punctures centrally on terga III–V more widely spaced than those of preceding terga; tergum VI with punctures of disc less well defined and denser than those on discs of preceding terga; sterna with setigerous punctures largely separated by more than a puncture width except becoming dense and somewhat smaller laterally and apically, narrow impunctate area medially on sternum II and less so on sternum III.</p><p>Pubescence generally dark fuscous to black throughout except bright yellow on mesoscutum, tegula, mesoscutellum, metanotum, and uppermost borders of pleura and propodeum. Setae of face, vertex, gena, and postgena moderately long to long, suberect to erect, and with a few branches to simple, those with branches typically somewhat shorter, setae never obscuring integument; setae on mesosomal dorsum long and with minute branches, densely covering integument except centrally on disc of mesoscutum and on undersurface of projecting mesoscutellum, and exceptionally sparse on metanotum; pleura and propodeal lateral surface with long, erect setae with many branches, such setae somewhat obscuring integument; posterior surface of propodeum with short, largely simple setae, more sparsely distributed. Legs with abundant, long setae. Metasomal terga with short setae scattered over integument, those of dorsal-facing surface of tergum I largely erect and longer than those of discs of remaining terga; remaining terga with setae largely appressed to suberect, largely simple, not obscuring integument, setae more numerous and longer to sides and on apicalmost terga; sterna with long, suberect, simple setae.</p></tp:treatment-sec><tp:treatment-sec sec-type="Holotype" id="SECID0EBGAE"><title>Holotype.</title><p>♂, Saudi Arabia, Baha [Al-Baha Region], Thee Ain [Thy ‘Ain] Village, 690 m, <named-content xmlns:xlink="http://www.w3.org/1999/xlink" content-type="dwc:verbatimCoordinates" xlink:type="simple"><named-content content-type="geo-json" specific-use="{&#34;type&#34;:&#34;Point&#34;,&#34;coordinates&#34;:[41.444836,19.933225]}" id="NCID0EKGAE" xlink:type="simple">19°55'59.61"N, 41°26'41.41"E</named-content></named-content>, 25-v-2012 [25 May 2012], M.A. Hannan (<named-content xmlns:xlink="http://www.w3.org/1999/xlink" content-type="dwc:institutional_code" xlink:type="simple">SEMC</named-content>).</p><!--PageBreak--></tp:treatment-sec><tp:treatment-sec sec-type="Paratypes" id="SECID0EUGAE"><title>Paratypes.</title><p>1♀, Saudi Arabia, Asir [‘Asir Region], Abha, Sodah, nr. dam, 2500 m, <named-content xmlns:xlink="http://www.w3.org/1999/xlink" content-type="dwc:verbatimCoordinates" xlink:type="simple"><named-content content-type="geo-json" specific-use="{&#34;type&#34;:&#34;Point&#34;,&#34;coordinates&#34;:[42.413878,18.236567]}" id="NCID0E4GAE" xlink:type="simple">18°14'11.64"N, 42°24'49.96"E</named-content></named-content>, 22-v-2012 [22 May 2012], M.S. Engel (<named-content xmlns:xlink="http://www.w3.org/1999/xlink" content-type="dwc:institutional_code" xlink:type="simple">SEMC</named-content>); 1♀, Saudi Arabia, Al Baha [Al-Baha Region], Thy Ein [Thy ‘Ain] village, 690 m, <named-content xmlns:xlink="http://www.w3.org/1999/xlink" content-type="dwc:verbatimCoordinates" xlink:type="simple"><named-content content-type="geo-json" specific-use="{&#34;type&#34;:&#34;Point&#34;,&#34;coordinates&#34;:[41.444836,19.933225]}" id="NCID0EJHAE" xlink:type="simple">19°55'59.61"N, 41°26'41.41"E</named-content></named-content>, 25-v-2012 [25 May 2012], M.S. Engel (<named-content xmlns:xlink="http://www.w3.org/1999/xlink" content-type="dwc:institutional_code" xlink:type="simple">SEMC</named-content>); 4♀♀, Saudi Arabia, Baha [Al-Baha Region], Thee Ain [Thy ‘Ain] Village, 690 m, <named-content xmlns:xlink="http://www.w3.org/1999/xlink" content-type="dwc:verbatimCoordinates" xlink:type="simple"><named-content content-type="geo-json" specific-use="{&#34;type&#34;:&#34;Point&#34;,&#34;coordinates&#34;:[41.444836,19.933225]}" id="NCID0EVHAE" xlink:type="simple">19°55'59.61"N, 41°26'41.41"E</named-content></named-content>, 25-v-2012 [25 May 2012], M.A. Hannan (3♀♀ <named-content xmlns:xlink="http://www.w3.org/1999/xlink" content-type="dwc:institutional_code" xlink:type="simple">SEMC</named-content>, 1♀ <named-content xmlns:xlink="http://www.w3.org/1999/xlink" content-type="dwc:institutional_code" xlink:type="simple">KSMA</named-content>); 1♂, 1♀, Saudi Arabia, Al Baha [Al-Baha Region], The Ain [Thy ‘Ain], 5.5.2015 [5 May 2015], M. Shebl (<named-content xmlns:xlink="http://www.w3.org/1999/xlink" content-type="dwc:institutional_code" xlink:type="simple">KSMA</named-content>); 1♀, Saudi Arabia, [Al-Baha Region], <!--PageBreak-->Thee Ain [Thy ‘Ain], 20 km S. of Baha, 13.<tp:taxon-name><tp:taxon-name-part taxon-name-part-type="genus" reg="Xylocopa">X.</tp:taxon-name-part></tp:taxon-name>2010 [13 October 2010], <named-content xmlns:xlink="http://www.w3.org/1999/xlink" content-type="dwc:verbatimCoordinates" xlink:type="simple"><named-content content-type="geo-json" specific-use="{&#34;type&#34;:&#34;Point&#34;,&#34;coordinates&#34;:[41.441389,19.931667]}" id="NCID0ERIAE" xlink:type="simple">N 19°55'54", E 41°26'29"</named-content></named-content>, Al Dafer, H., Kondratieff, B., Fadl, H. &amp; El Gharbawy, A. (<named-content xmlns:xlink="http://www.w3.org/1999/xlink" content-type="dwc:institutional_code" xlink:type="simple">KSMA</named-content>).</p></tp:treatment-sec><tp:treatment-sec sec-type="remarks" id="SECID0E1IAE"><title>Remarks.</title><p>As is the case with many <italic><tp:taxon-name><tp:taxon-name-part taxon-name-part-type="genus" reg="Xylocopa">Xylocopa</tp:taxon-name-part></tp:taxon-name></italic>, the male holotype has a profusion of immature mites present on the propodeum.</p></tp:treatment-sec><tp:treatment-sec sec-type="etymology" id="SECID0EHJAE"><title>Etymology.</title><p>The specific epithet is based on the Sarawat Mountain range from which the species was collected, either at elevation or along the escarpment over the Tihāmah.</p></tp:treatment-sec><ref-list><ref id="B8"><mixed-citation xmlns:xlink="http://www.w3.org/1999/xlink" xlink:type="simple">
          <person-group><name name-style="western"><surname>Hannan</surname><given-names>MA</given-names></name><name name-style="western"><surname>Alqarni</surname><given-names>AS</given-names></name><name name-style="western"><surname>Owayss</surname><given-names>AA</given-names></name><name name-style="western"><surname>Engel</surname><given-names>MS</given-names></name></person-group> (<year>2012</year>) <article-title>The large carpenter bees of central Saudi Arabia, with notes on the biology of <italic><tp:taxon-name><tp:taxon-name-part taxon-name-part-type="genus">Xylocopa</tp:taxon-name-part> <tp:taxon-name-part taxon-name-part-type="species">sulcatipes</tp:taxon-name-part></tp:taxon-name></italic> Maa (<tp:taxon-name><tp:taxon-name-part taxon-name-part-type="order">Hymenoptera</tp:taxon-name-part></tp:taxon-name>, <tp:taxon-name><tp:taxon-name-part taxon-name-part-type="family">Apidae</tp:taxon-name-part></tp:taxon-name>, <tp:taxon-name><tp:taxon-name-part taxon-name-part-type="subfamily">Xylocopinae</tp:taxon-name-part></tp:taxon-name>).</article-title> <source>ZooKeys</source> <volume>201</volume>: <fpage>1</fpage>–<lpage>14</lpage>. <ext-link xlink:type="simple" ext-link-type="doi" xlink:href="10.3897/zookeys.201.3246">https://doi.org/10.3897/zookeys.201.3246</ext-link></mixed-citation></ref></ref-list></tp:taxon-treatment>
